# Supplementary material for: Transcriptome analysis of two tobacco varieties with contrast resistance to Meloidogyne incognita in response to PVY MSNR infection
Source: Front Plant Sci. 2023 Aug 28;14:1213494. doi: 10.3389/fpls.2023.1213494 (PMC10493397; doi:10.3389/fpls.2023.1213494)
Supplement: Supplementary file 1 [file Table_1.xlsx]

## Sheet: Table S1
Table S1. Primers used for qRT-PCR in this study
Gene Symbol	Forward primer(5->3)	Reverse primer(5->3)
Nitab4.5_0006237g0030	GAGTGCAGAAGTCCGTGACA	TCGAAAGCCTTCACACCCTC
Nitab4.5_0007524g0020	GCGCCGGTGAGAAAATTACG	TCCCCTGGTGCATTGAGAAG
Nitab4.5_0010502g0010	AAGATGCTCAGGCCATTGCT	GCTGCATCAACACAGTTCCC
Nitab4.5_0001434g0050	AGCCCGTAACGGTGTCAAAT	GCAAGCCCAAATTGCCAAGA
Nitab4.5_0000745g0180	TGCAGCTGGTGGTGATCAAA	TGTACCCCCGGGACATTAGT
Nitab4.5_0005582g0010	CCGCATCTCGACTTAGCCAT	CCCACCTAAACCGGAAACGA
L25	CCCCTCACCACAGAGTCTGC	AAGGGTGTTGTTGTCCTCAATCTT

## Sheet: Table S2
Table S2. Overview of the RNA-seq data
Sample	raw_reads	raw_bases	clean_reads	clean_bases	Q30	GC	Multiple mapping rate	Uniquely mapping rate
CBH_1_1	54.22M	8.13G	53.26M	7.81G	0.963	0.4378	0.9739	0.8811
CBH_1_2	56.27M	8.44G	55.26M	8.08G	0.9633	0.4387	0.9724	0.8775
CBH_1_3	52.09M	7.81G	51.12M	7.51G	0.9625	0.4386	0.9732	0.8803
CBH_3_1	55.82M	8.37G	54.88M	8.04G	0.9643	0.4359	0.9711	0.8741
CBH_3_2	57.63M	8.64G	56.59M	8.29G	0.9638	0.4351	0.9716	0.8757
CBH_3_3	58.78M	8.82G	57.74M	8.48G	0.9637	0.4352	0.9716	0.8762
CBH_5_1	56.86M	8.53G	55.66M	8.18G	0.9595	0.4365	0.9653	0.8712
CBH_5_2	57.19M	8.58G	56.21M	8.24G	0.964	0.4366	0.9667	0.8712
CBH_5_3	51.08M	7.66G	50.03M	7.32G	0.9612	0.4364	0.9679	0.8725
CBH_7_1	52.15M	7.82G	51.06M	7.45G	0.9622	0.4348	0.9676	0.8712
CBH_7_2	49.48M	7.42G	48.57M	7.13G	0.9654	0.4343	0.9711	0.8764
CBH_7_3	58.25M	8.74G	57.19M	8.38G	0.964	0.435	0.9694	0.8735
CBH_CK_1	50.29M	7.54G	49.35M	7.24G	0.9613	0.4331	0.9693	0.8797
CBH_CK_2	56.62M	8.49G	55.59M	8.18G	0.9619	0.4322	0.9701	0.8821
CBH_CK_3	58.34M	8.75G	57.35M	8.39G	0.9638	0.433	0.9696	0.8778
G28_1_1	55.78M	8.37G	54.81M	8.07G	0.9661	0.4319	0.983	0.8946
G28_1_2	53.80M	8.07G	52.91M	7.78G	0.967	0.4319	0.9829	0.8936
G28_1_3	53.08M	7.96G	52.13M	7.66G	0.9656	0.4323	0.983	0.8945
G28_3_1	54.39M	8.16G	53.47M	7.87G	0.9665	0.4327	0.9814	0.8932
G28_3_2	56.66M	8.50G	55.61M	8.19G	0.9654	0.4332	0.9799	0.8935
G28_3_3	50.05M	7.51G	49.25M	7.22G	0.9675	0.4326	0.9818	0.8918
G28_5_1	53.87M	8.08G	52.89M	7.75G	0.9658	0.4347	0.9793	0.8834
G28_5_2	54.36M	8.15G	53.36M	7.84G	0.9652	0.4344	0.9796	0.8847
G28_5_3	52.44M	7.87G	51.49M	7.56G	0.9657	0.4345	0.9796	0.8847
G28_7_1	52.11M	7.82G	51.09M	7.48G	0.9659	0.4333	0.9818	0.8851
G28_7_2	54.29M	8.14G	53.33M	7.83G	0.9668	0.4336	0.9812	0.8849
G28_7_3	50.59M	7.59G	49.64M	7.28G	0.9655	0.4333	0.9819	0.886
G28_CK_1	56.61M	8.49G	55.51M	8.16G	0.9649	0.4329	0.9825	0.894
G28_CK_2	52.68M	7.90G	51.82M	7.63G	0.9676	0.4328	0.9832	0.8946
G28_CK_3	56.08M	8.41G	55.01M	8.09G	0.9638	0.4327	0.9822	0.8938

## Sheet: Table S3
Table S3. Expression level of DEGs associated with photosynthesis
ID	CBH_CK	CBH_1	CBH_3	CBH_5	CBH_7	G28_CK	G28_1	G28_3	G28_5	G28_7
AP1-1	763.569	2312.65	1518.39	1073.08	1146.97	1229.05	553.351	154.935	115.139	267.744
AP1-2	1831.24	4218.35	3845.11	3440.52	3195.9	2344	2419.76	1096.2	1967.28	1513.38
ATPC1-1	490.493	607.27	705.467	609.593	446.293	367.936	400.993	259.355	256.661	177.87
ATPC1-2	252.902	388.859	378.776	350.803	250.165	227.463	179.183	91.4673	58.7339	63.9037
ATPD-1	440.525	618.242	495.839	490.001	425.654	350.94	348.744	271.434	258.853	172.92
ATPD-2	458.156	645.936	590.12	557.746	464.662	391.149	353.769	189.059	169.724	124.224
ATPG-1	6.63334	9.30419	13.5671	11.317	7.93047	7.04837	6.03166	4.12391	5.49742	2.5925
ATPG-2	375.364	492.892	488.455	459.517	413.713	411.42	200.33	140.437	133.529	166.103
ATPG-3	488.522	645.849	687.629	659.054	605.096	492.123	306.242	197.741	168.279	213.126
FD3-1	40.0889	33.8898	33.6157	35.0679	35.2058	62.273	78.5146	101.982	97.3879	133.282
FD3-2	7.45476	3.06061	2.36029	1.63615	4.32334	28.4604	7.90975	8.20922	6.71362	10.2513
LFNR2-1	437.579	600.182	685.671	624.425	521.992	434.945	348.159	205.372	151.673	147.141
LFNR2-2	442.331	643.346	753.898	639.581	500.652	425.75	335.001	170.292	133.816	118.395
PETE	285.3	334.543	969.606	1071.11	1009.86	173.71	345.724	226.774	322.455	340.792
PETF-1	34.9154	42.4773	40.9076	45.41	44.8274	33.2173	28.954	17.5336	20.9697	16.6407
PETF-2	46.7182	62.6296	62.396	62.5854	64.5247	49.7051	44.9167	28.0366	25.5328	21.8202
PETF-3	55.2138	72.2719	67.0275	57.4363	65.981	34.973	44.9579	23.0564	11.6417	17.7566
PETJ	10.7536	12.2091	12.6211	14.5758	15.617	12.9485	9.48781	6.75507	8.32956	5.88298
PNSL2-1	11.3922	15.405	15.5203	12.1274	11.1292	10.6885	9.7209	1.46252	0.684309	3.5792
PNSL2-2	33.3866	58.0014	70.2447	50.0166	47.9871	44.9645	28.9128	10.2127	6.99873	21.3323
PPL1-1	62.8538	55.8117	62.7192	48.6538	46.4217	59.1966	52.4261	26.854	26.4815	15.2031
PPL1-2	34.8211	74.5186	52.1244	54.7591	55.7478	75.3137	24.0884	14.7356	15.1287	22.7935
PPL1-3	31.0463	70.781	49.4072	57.9936	46.8149	76.7923	20.5504	8.91903	8.46727	10.756
PSAD2-1	502.901	1239.03	857.392	993.459	643.276	371.701	257.89	136.094	161.05	65.7098
PSAD2-2	1168.06	2272.63	1632.69	1683.05	1241.31	753.678	552.344	328.082	373.042	278.638
PSAD2-3	170.583	359.58	262.327	267.499	201.567	156.527	109.55	54.1122	43.5557	30.7357
PSAD2-4	1525.37	2830.36	2216.1	2370.71	1788.81	976.381	832.517	458.075	539.626	385.859
PSAE1	274.314	402.287	423.504	459.173	494.651	140.312	242.259	160.374	208.867	231.209
PSAE2-1	83.6311	187.352	133.235	147.438	143.583	70.9002	35.57	14.5246	17.6155	17.2793
PSAE2-2	201.157	471.607	337.602	381.857	330.093	153.685	112.895	43.3395	43.1264	32.1267
PSAE2-3	1335.88	1959.99	2049.66	2217.79	2158.77	731.761	1331.4	1023.3	1196.04	1075.96
PSAF-1	510.672	1239.71	875.731	995.76	600.234	219.134	257.951	156.724	238.198	89.8148
PSAF-2	353.627	753.769	558.26	730.394	615.86	230.681	179.013	82.7521	124.251	95.4638
PSAF-3	240.018	682.886	386.822	505.138	298.343	191.842	156.749	76.6456	121.933	56.59
PSAF-4	196.083	604.331	402.397	499.431	416.536	139.776	120.146	72.4808	117.852	70.9416
PSAG-1	163.88	445.198	270.106	291.394	208.563	139.955	92.1694	31.974	20.0311	19.9966
PSAG-2	185.603	482.286	293.99	368.376	234.871	181.048	121.617	48.7412	51.4926	35.3038
PSAG-3	149.442	686.37	369.39	463.803	318.526	126.418	78.593	19.4321	22.5287	20.3662
PSAH1-1	235.812	659.876	449.857	576.926	422.758	257.373	81.1107	17.2422	28.6704	10.2424
PSAH1-2	375.905	918.087	634.995	736.728	451.701	429.678	166.809	56.7222	83.6088	40.919
PSAH1-3	199.177	615.808	352.905	410.487	385.547	162.791	102.43	19.4436	20.3221	16.7835
PSAH1-4	253.987	835.342	431.714	458.04	391.492	170.46	74.2186	18.3989	14.4599	12.9009
PSAH1-5	847.986	1379.54	1229.87	1331.58	910.902	639.355	491.796	208.766	252.04	164.777
PSAH1-6	278.113	750.927	476.283	602.571	440.163	205.994	156.925	46.3519	47.7739	15.9664
PSAK-1	223.698	642.689	404.277	437.593	408.031	171.928	120.818	69.3968	130.027	84.0724
PSAK-2	239.832	671.075	432.792	416.746	272.561	260.686	88.9667	39.0993	53.1958	31.0721
PSAK-3	397.372	1209.72	840.682	919.132	568.321	417.356	154.235	47.5646	86.0106	45.1416
PSAK-4	401.269	706.727	559.784	545.424	546.678	200.03	301.558	244.167	354.749	300.531
PSAL-1	131.666	220.535	180.008	198.544	129.631	89.9548	58.757	32.5008	52.1418	28.4522
PSAL-2	108.501	179.876	136.075	139.393	114.584	66.9978	46.4949	19.1912	25.2713	19.6788
PSAL-3	2400.6	3821.02	3084	3575.25	2505.41	1245.25	1213.39	503.775	898.287	390.844
PSAN-1	435.741	1239.37	807.389	989.183	656.736	396.322	167.236	47.336	64.82	39.0217
PSAN-2	623.665	1859.71	1175.56	1406.7	936.609	654.505	310.596	82.5967	122.783	64.6506
PSAO-1	801.424	1892.59	1200.56	1624.83	1503.95	428.031	351.631	73.5345	105.428	54.1105
PSAO-2	44.1512	117.939	65.4295	63.1426	41.4792	52.1113	15.0022	5.75747	11.0533	5.23342
PSAO-3	1193.29	2445.37	1523.04	1642.67	1066.5	697.07	593.691	149.879	190.899	62.6551
PSAO-4	256.419	507.089	321.08	359.689	206.82	217.864	93.2639	42.4897	86.9044	30.4278
PSB27-1	76.312	254.942	164.564	139.564	161.7	60.5589	43.5943	21.2673	26.108	25.6263
PSB27-1	80.3298	233.853	166.244	154.209	166.655	69.1705	50.1763	17.3097	30.6244	27.2411
PSB28-1	36.0091	108.852	78.5525	80.7812	71.1974	56.937	23.406	10.2137	9.61523	8.27467
PSB28-2	17.6939	69.2782	38.997	42.579	30.5204	30.2327	12.4482	3.57284	2.72507	2.77036
psbA-1	8.36945	8.32587	10.9034	2.41114	16.6495	3.23731	20.0876	7.52358	5.02601	29.8537
psbA-2	1.74265	0.609381	1.21198	2.37114	1.61629	1.16876	1.94277	1.91826	2.01638	2.68839
psbA-3	1.63124	0.703859	2.31809	2.46535	2.43203	1.43811	1.735	2.02981	1.95504	3.27343
PSBO-1	365.577	905.291	507.158	583.747	528.797	310.818	242.331	131.552	127.02	129.177
PSBO-2	336.804	632.887	428.851	504.657	519.975	256.976	271.041	151.697	146.898	165.736
PSBO-3	259.985	394.007	256.345	300.198	351.327	88.582	159.81	120.157	156.201	134.168
PSBO-4	17.6268	26.0378	17.4929	14.2456	22.6585	4.86044	13.4077	8.284	9.35928	14.1737
PSBO-5	601.368	966.517	825.147	889.965	663.539	471.252	364.796	200.31	230.716	138.146
PSBO-6	787.853	1260.4	1135.19	1152.4	918.986	464.705	505.149	286.099	385.97	256.265
PSBP-1	107.156	95.817	116.779	88.1696	86.4716	101.162	71.169	36.477	27.3872	32.7759
PSBP-2	320.229	707.811	435.598	504.131	381.505	423.991	171.901	56.9303	63.6319	42.1494
PSBP-3	205.274	482.525	319.431	358.645	329.965	254.169	122.279	46.0397	45.9485	50.6971
PSBP-4	194.679	542.827	303.382	378.871	449.005	142.512	90.3281	41.2321	47.5188	51.3149
PSBP-5	147.393	391.924	215.438	262.179	230.718	115.777	77.9174	29.5993	49.4181	33.9005
PSBQ-1	47.0036	74.3372	70.0377	50.7218	52.3133	48.1988	31.0142	11.1734	5.53842	13.2962
PSBQ-2	42.4678	56.4785	59.327	48.9446	49.4261	62.9517	28.1139	7.29288	3.68052	11.8948
PSBQ-3	1743.32	2336.04	2207.63	2313.36	2092.66	1074.86	1696.05	869.129	896.825	640.33
PSBQ-4	1681.09	2225.13	2230.28	2309.2	1983.16	894.03	1365.76	698.568	884.571	623.666
PSBQ-5	23.7664	11.9014	27.3728	24.5681	22.5542	20.783	35.0721	27.502	32.2428	32.6068
PSBR-1	587.275	498.269	164.768	54.4414	21.1452	509.787	344.19	92.9452	96.2799	43.459
PSBR-2	2113.93	2282.72	2548.67	2440.17	1957.58	1484.19	1833.04	987.449	1203.1	558.335
PSBR-3	40.0258	23.1494	24.0334	14.1511	17.697	36.7331	90.7937	50.7302	21.5827	64.0248
PSBS-1	127.056	500.982	249.859	239.609	161.765	778.786	44.2245	10.5386	9.78461	11.9274
PSBS-2	99.4687	404.036	168.863	163.291	132.061	290.072	39.3301	12.4221	13.1262	13.0459
psbW-1	793.182	1318.51	1201.44	1289.29	1068.12	473.88	612.49	289.872	386.357	327.042
psbW-2	18.6144	34.7139	18.7203	17.8414	30.1847	14.25	6.06787	4.23124	6.5283	9.3442
psbW-3	1003.16	1861.64	1597.39	1597.25	1290.21	842.922	856.482	409.968	527.893	445.842
psbW-4	8.85551	26.4525	16.7487	15.9367	18.0302	8.01547	4.87906	1.34626	2.53484	1.52794
PSBY	711.587	1361.18	1109.2	1047.51	885.18	518.312	537.505	246.375	244.312	193.837
RFNR2	10.8001	15.7377	9.38788	11.3687	14.1219	12.5564	7.74388	6.78228	5.89533	6.96227

## Sheet: Table S4
Table S4. Expression level of DEGs associated with antenna proteins
gene_symbol	CBH_CK	CBH_1	CBH_3	CBH_5	CBH_7	G28_CK	G28_1	G28_3	G28_5	G28_7
CAB50-1	25.5311	8.83178	101.66	166.001	154.659	31.6148	15.1581	11.7976	38.5198	18.4309
CAB50-2	2.43182	28.6574	3.11641	7.40898	2.21944	3.78316	0.802173	0.295989	1.01034	0.162872
CAB50-3	319.534	24.94	611.425	1101.08	690.417	250.871	123.984	52.1219	111.834	43.5476
CAB50-4	199.62	18.4111	559.48	973.358	597.334	148.097	73.9667	36.4912	90.7122	28.0343
CAB50-5	297.879	40.6378	502.173	973.291	544.072	232.565	119.539	58.1836	77.8523	35.0649
CAB50-6	205.972	9.72222	507.486	709.336	352.313	216.519	49.2413	25.3797	54.6774	13.2228
CAB50-7	38.3889	35.9489	138.607	215.609	140.427	63.4138	7.88753	2.27762	3.99848	1.83722
CAB50-8	36.5981	16.4538	197.508	264.348	172.4	42.5507	6.83859	1.49016	1.27133	0.213579
CAB50-9	8.04899	9.58222	35.8431	42.1682	29.1058	10.6217	3.52601	1.73928	3.24784	0.527346
CAB50-10	111.381	18.7	486.323	624.179	446.643	107.422	47.9308	44.072	86.2282	41.5355
CAB50-11	167.442	48.0756	458.625	882.019	526.933	185.23	49.5909	46.0432	101.306	44.3832
CAB50-12	64.1883	13.5607	119.055	170.549	89.3391	65.4076	7.40074	3.12326	12.5314	0.71433
CAB50-13	10.6177	4.91569	17.7321	27.8602	13.9645	12.1163	4.29735	0.985464	3.24836	1.63742
CAB50-14	63.3319	26.8298	311.408	345.426	333.966	73.0441	21.9237	6.26788	10.4115	7.81155
CAB50-15	41.9202	13.4238	194.116	191.056	165.653	51.5536	21.6356	1.92479	2.58164	1.36834
CAB50-16	213.443	22.0822	504.071	794.415	389.121	235.462	37.4027	14.0403	24.9448	9.56257
CAB50-17	311.372	15.48	617.609	1129.05	671.558	246.285	64.73	41.8438	81.141	37.4758
CAB50-18	124.577	6.88556	211.107	287.477	141.458	93.4454	63.6524	21.0743	41.4272	4.87676
CAB50-19	27.1923	5.41956	89.6076	127.66	84.1825	36.3778	9.36178	5.19553	11.7362	1.97449
CAB50-20	2.52917	2.49467	7.01054	8.75837	14.6765	6.26556	2.46273	1.09726	1.93784	0.931322
CAB50-21	7.19015	4.76402	25.149	31.4203	15.9434	14.6134	1.84709	1.18671	1.90366	0.688873
CAB50-22	180.303	20.2667	256.286	334.158	181.348	178.81	114.741	57.436	61.5673	33.9138
CAB50-23	48.5007	7.05022	89.4681	171.711	44.9156	21.2461	4.82952	15.9712	78.1528	7.94343
CAB50-24	700.358	24.5689	1070.06	1182.3	876.921	604.598	656.482	446.662	468.841	242.714
CAB151	242.933	37.64	458.899	669.132	453.136	412.746	32.414	20.7994	48.7709	17.0045
LHCA2-1	35.5593	1.06907	61.1585	54.6123	46.0358	65.23	20.4088	7.81384	10.4684	9.78092
LHCA2-2	249.144	17.9473	459.296	547.09	388.503	152.929	92.6593	49.0011	94.5241	44.5997
LHCA2-3	198.381	7.55844	364.959	440.132	240.898	157.189	90.6715	51.778	72.8542	29.4832
LHCA2-4	132.756	14.6982	278.092	299.942	226.472	118.435	70.8426	29.6019	50.1173	26.0526
LHCA2-5	13.4801	1.73122	22.1935	19.7071	16.7662	25.5266	6.52662	1.76679	2.39274	1.84525
LHCA2-6	44.6094	4.45393	68.4349	50.8193	48.1031	40.7362	26.1179	8.08567	7.29457	9.17058
LHCA2-7	347.971	20.1367	534.201	577.104	380.532	210.283	139.707	78.2998	116.518	58.6716
LHCA3-1	146.62	29.1096	239.052	287.988	217.769	170.114	46.2315	21.6993	37.9953	21.4154
LHCA3-2	134.409	21.0349	242.2	295.378	210.038	182.678	36.5627	13.2694	24.699	8.13606
LHCA3-3	93.3732	8.90089	133.271	193.238	112.173	127.645	60.8293	25.0527	41.1285	21.61
LHCA3-4	245.607	6.93111	485.825	627.21	384.964	254.558	120.514	46.4833	61.7884	33.7996
LHCA5-1	150.024	32.6556	313.168	420.203	431.269	153.221	104.867	69.469	96.6595	98.833
LHCA5-2	71.6987	32.9902	176.548	226.624	242.111	97.2653	37.449	22.8849	32.8352	23.8146
LHCA6	42.4223	36.6849	116.457	193.685	184.395	129.315	14.8864	6.96086	9.39176	6.74134
LHCA-P4-1	20.9661	8.00067	62.9824	98.4911	80.419	32.0271	13.0161	4.73788	6.41004	3.86723
LHCA-P4-2	300.219	78.0556	576.877	909.167	653.082	260.046	66.201	33.8289	82.1763	31.4955
LHCA-P4-3	366.59	40.1667	689.327	1003.29	783.348	292.091	138.459	94.2692	197.81	100.491
LHCA-P4-4	115.201	7.72644	141.283	191.936	155.143	70.2901	72.3679	24.6111	37.2814	18.4054
LHCB2.1-1	216.691	26.7156	336.912	507.864	309.919	390.66	54.5702	29.1062	74.0426	22.5213
LHCB2.1-2	307.845	50.3467	271.848	283.727	150.684	304.433	25.2375	23.4761	35.9093	14.1653
LHCB2.1-3	77.297	24.5391	90.6435	82.0532	56.004	114.046	11.911	9.58262	10.5462	6.00044
LHCB3-1	95.5253	36.1022	147.419	197.38	127.838	144.353	40.1102	39.085	108.145	38.2617
LHCB3-2	176.595	29.0738	300.345	303.923	192.469	245.615	50.2379	52.9613	165.035	43.0892
LHCB3-3	74.842	14.3722	143.943	169.165	112.089	169.893	19.5281	7.86957	40.4251	4.91391
LHCB3-4	31.5364	17.3796	60.8178	60.7962	60.4165	58.5371	11.6036	8.68052	15.1264	4.6607
LHCB4.2-1	275.203	35.8369	393.63	559.359	448.849	284.931	101.336	23.8131	31.0492	15.6507
LHCB4.2-2	911.575	86.8689	1899.86	2133.71	1593.99	1113.27	442.221	178.068	247.178	182.119
LHCB4.2-3	887.411	45.6156	1190.4	1437.89	1099.19	698.169	592.351	320.092	419.821	252.515
LHCB4.2-4	67.7534	6.29378	91.2882	118.967	82.0153	58.0114	23.1767	6.52972	9.83956	2.75175
LHCB4.2-5	565.957	37.9889	1152.93	1344.98	925.503	773.035	275.584	110.258	129.113	105.37
LHCB4.2-6	243.39	33.9996	405.643	551.744	406.545	294.109	129.776	30.7837	55.4113	24.8618
LHCB4.3	7.98587	9.07889	20.8274	30.7043	39.8623	22.8075	2.26801	1.61069	2.42079	1.20072
LHCB5-1	18.7177	1.62436	33.853	35.901	29.5024	31.1792	8.38202	2.36413	4.21681	3.25872
LHCB5-2	551.756	49.7222	838.883	1002.53	833.231	409.232	298.134	113.572	181.621	113.162
LHCB5-3	1141.24	107.513	1758.43	1927.54	1631.29	810.622	660.318	263.944	407.879	286.966

## Sheet: Table S5
Table S5. Expression level of DEGs associated with arbon fixation in photosynthetic organisms
ID	CBH_CK	CBH_1	CBH_3	CBH_5	CBH_7	G28_CK	G28_1	G28_3	G28_5	G28_7
AAT	15.5984	11.9846	12.0684	11.0251	14.0106	19.5458	21.7127	22.4382	25.255	28.3188
ASP2-1	19.7852	4.46511	13.8793	9.90025	8.94168	21.2258	26.1001	54.1465	72.2665	45.9636
ASP2-2	35.9787	13.3101	28.9977	24.1702	14.4296	45.7289	39.6791	76.1711	94.876	71.694
FBA1-1	30.2504	74.6347	49.0658	31.429	34.3073	56.8082	18.0346	6.42658	8.45341	4.55949
FBA1-2	86.0995	169.149	108.717	87.4751	85.9033	169.021	85.5487	117.771	250.935	262.498
FBA1-3	113.116	132.367	163.037	75.5861	118.939	56.1473	65.1915	35.978	60.1077	43.6038
FBA1-4	95.7481	216.313	140.243	124.326	97.4761	257.931	95.095	62.5998	139.15	112.315
FBA1-5	35.1861	61.4321	51.0845	32.0254	58.1726	62.3231	33.6721	22.9925	27.5503	32.9672
FBA1-6	208.754	423.22	353.021	305.129	290.153	282.781	191.084	121.952	168.871	190.158
FBA1-7	142.131	251.08	144.203	124.865	78.5807	310.102	74.7445	69.5547	164.429	91.9102
FBP1	16.2512	29.3185	21.6419	18.779	17.3144	20.9697	12.7082	10.7875	8.2767	10.634
FBP2	8.04335	11.5621	10.4556	10.0468	10.446	10.8357	6.85255	4.63798	4.33014	2.95686
FBP3	91.4357	173.499	124.693	101.316	92.1975	157.736	50.7062	20.2876	18.2303	30.564
FBP4	4.83307	7.11504	7.68021	9.40343	7.6932	5.38527	4.52035	3.41592	5.77951	3.00343
FBP5	44.821	60.2268	124.58	61.461	66.9243	33.1932	35.2108	97.4573	193.772	160.792
FBP6	8.11513	12.2349	12.8425	7.7197	7.85064	10.0908	6.86876	3.559	2.47567	3.62711
FBP7	16.4211	39.8733	40.2956	19.2856	18.8133	21.346	11.6499	10.148	23.059	16.9446
GAPA2-1	26.9169	148.356	107.623	51.3231	56.2167	73.7146	10.1329	0.232436	0.232386	0.493927
GAPA2-2	110.454	237.863	191.998	115.16	93.7092	252.485	44.4909	12.2897	29.0278	14.3098
GAPA2-3	85.2729	255.439	130.25	126.903	106.175	158.789	56.5584	21.8097	25.7563	26.289
GAPA2-4	599.818	1100.65	885.306	720.834	589.198	847.91	572.675	265.023	301.372	228.608
GAPA2-5	974.951	1563.72	1445.42	1218.46	954.347	1091.31	913.023	570.483	629.22	427.344
GAPA2-6	102.057	112.942	69.3144	69.7759	56.0325	135.6	72.9042	49.4398	29.8778	24.6645
GAPA2-7	81.2944	146.204	107.353	118.952	106.946	166.211	98.488	83.8832	52.4158	69.922
GAPA2-8	45.1906	94.8675	45.2446	63.6833	57.7501	96.752	53.6797	33.6826	19.302	23.6184
GAPA2-9	114.81	211.923	173.657	114.8	108.798	205.506	96.8276	45.9621	75.7753	66.0004
GAPA2-10	70.8998	121.449	110.651	69.1406	68.1126	113.547	55.5259	37.3256	63.0977	40.1921
MDH1-1	1.92634	7.1853	3.13392	3.30239	3.30371	3.12386	1.535	0.969297	0.926542	1.272
MDH1-2	46.1026	65.7255	50.0785	42.8665	50.1656	38.3336	30.7501	18.1846	16.9148	28.7142
MDH1-3	38.2094	39.8274	26.8714	31.2893	37.9257	51.886	31.5354	25.0396	17.9331	17.7165
MDH1-4	37.4148	54.0321	35.9036	31.5145	34.9288	45.8085	28.3693	16.1875	11.0416	19.8068
MDH1-5	45.3663	49.6374	32.699	33.6382	34.9681	60.3475	38.7082	25.2063	17.8386	15.0599
MDH1-6	3.72607	6.77416	2.96491	3.12645	3.09161	8.48025	4.73721	2.7501	1.25085	2.84879
NADP-MDH	10.1439	19.4951	14.2964	13.6772	10.5888	7.90647	7.27171	4.43342	3.26487	3.10442
PCK2-1	16.6041	16.5843	13.4354	17.6005	12.8311	19.3936	13.0169	38.9924	109.331	87.5293
PCK2-2	39.1421	32.6937	36.1262	37.5074	29.9189	29.8411	34.246	69.8888	127.109	91.4913
PGK1-1	116.026	283.786	187.271	149.151	130.873	194.773	101.373	48.4418	61.5301	57.1294
PGK1-2	177.071	333.103	273.372	234.079	234.227	260.023	145.814	78.4495	75.0461	106.795
PGK3-1	12.9738	11.8197	11.1764	15.9415	13.4367	20.2997	10.9757	7.77281	5.59439	4.56897
PGK3-2	25.0303	23.1489	21.744	29.8083	23.977	29.8371	16.3543	11.9491	9.83011	8.74064
PGK3-3	75.788	77.7576	44.2667	52.9322	40.3395	108.233	63.4454	45.3005	22.2296	14.6827
PMDH2-1	174.051	208	283.783	219.905	199.139	228.125	174.947	126.658	100.455	84.5657
PMDH2-2	109.586	136.379	154.143	125.885	122.082	160.521	106.667	56.1518	44.8049	54.8344
PPC1-1	10.5315	21.958	11.5514	10.5102	10.1087	13.0014	4.10102	4.95616	4.46534	3.49625
PPC1-2	14.4977	23.8886	13.1014	13.3367	16.2361	13.7321	10.0478	13.5873	9.67738	10.1608
PPC4-1	14.5678	8.23498	10.0824	7.09781	7.93415	15.4461	16.9102	27.622	15.0138	10.2446
PPC4-2	8.6513	6.83908	6.14701	3.43254	5.08638	15.586	23.2717	20.5267	3.93941	6.06508
PPCB	11.2607	15.6746	10.1933	10.0661	6.29635	15.317	8.73968	5.37498	4.91371	2.5296
PPD	16.04	15.2366	4.70958	2.6016	1.21411	1.52753	2.56397	2.05892	0.728665	1.40937
PPE-1	16.3628	13.7621	12.5633	12.5809	14.0465	16.2598	22.8359	26.6807	21.7401	27.1958
PPE-2	10.3237	9.27899	6.32511	8.06671	6.38736	7.40312	4.90037	5.63573	6.0848	5.43759
RBCS-1	14.0259	82.0116	47.0762	35.5202	27.6264	56.2065	6.96537	0.571916	0.717096	1.66531
RBCS-2	373.997	602.652	1267.8	1259.75	1054.61	260.738	515.892	484.849	1131.63	807.887
RBCS-3	80.4247	460.709	295.01	270.257	193.327	354.822	68.9324	10.7171	12.9933	10.9839
RBCS-4	85.8439	380.019	384.879	433.779	224.187	336.418	188.429	78.0824	124.935	50.8768
RBCS-5	17.7816	90.7342	52.8895	30.6303	6.17982	253.826	93.4979	6.4484	7.02363	1.78277
RBCS-6	855.22	2729.92	1583.88	1384.48	1446.12	2210.07	701.83	292.406	421.205	368.854
RBCS-7	13.0838	56.549	30.0962	28.1356	14.1476	57.9995	11.9176	0.0748747	4.36755	1.77071
RBCS-8	1339.6	4699.88	2742.2	2402.81	2616.27	3387.83	839.804	251.645	230.746	407.59
RBCS-9	70.0678	482.2	220.068	131.397	106.816	471.26	28.9572	2.53798	4.71574	2.57406
RBCS-10	59.3927	39.0994	33.2439	17.2088	13.3918	85.0539	12.8119	7.59711	11.3372	9.72864
RPE-1	205.835	239.515	253.385	202.993	164.627	239.187	117.56	71.7866	78.3547	52.9736
RPE-2	261.232	254.035	328.661	249.971	178.577	216.336	202.737	131.879	137.21	61.7971
RPI2-1	3.15875	8.22429	7.11272	4.46762	5.50613	3.94835	2.68441	0.899166	0.996564	1.6645
RPI2-2	48.1746	112.21	90.7446	85.3033	76.2423	84.3866	38.4347	21.3135	19.9889	21.1006
RPI2-3	64.4827	170.377	116.343	98.4889	103.328	117.309	42.2969	14.6356	15.2845	19.8564
RPI2-4	5.6805	16.1292	9.33089	6.70289	7.4552	4.9068	3.51514	1.79303	1.43916	1.69798
TIM	19.5351	28.0376	31.6076	30.6515	35.5296	35.2243	26.4617	19.4234	17.4885	12.107
TKL-1-1	196.818	285.643	266.349	188.554	182.938	204.751	176.812	100.16	63.2806	97.5724
TKL-1-2	248.697	327.148	323.775	222.544	224.151	237.225	217.377	126.466	85.4409	132.945
TKL-1-3	46.7275	50.1754	62.3044	46.556	49.5667	28.1312	33.6605	19.1696	11.2328	18.5503
TPIP1-1	15.22	16.8149	10.6201	12.1265	9.93482	16.3671	8.3877	5.59408	4.64244	4.1005
TPIP1-2	169.518	200.95	143.939	153.05	114.122	237.791	119.582	82.593	66.81	43.038

## Sheet: Table S6
Table S6. Expression level of DEGs associated with arbon fixation inporphyrin and chlorophyll metabolism
ID	CBH_CK	CBH_1	CBH_3	CBH_5	CBH_7	G28_CK	G28_1	G28_3	G28_5	G28_7
CAO-1	5.70213	20.5139	4.97116	6.72107	4.75524	3.66402	2.50337	1.75877	2.44389	1.41948
CAO-2	3.28358	15.7933	4.99429	8.13692	6.08639	5.09102	2.88639	2.20595	4.36612	2.33323
CAO-3	3.9099	13.0981	4.94621	6.32432	4.58642	4.49479	2.61491	1.70926	3.59486	1.84908
CAO-4	4.09475	17.5089	5.20883	7.58142	4.67124	4.76939	3.36799	2.16736	3.89727	1.64568
CAO-5	42.797	25.4137	23.6529	22.1547	16.2808	47.7368	52.4447	69.2413	62.4074	34.9118
CAO-6	45.609	24.8517	27.2419	21.2888	17.5887	39.4243	47.041	65.7588	63.7999	37.5228
CHLASE1	3.11759	4.89427	1.52242	0.65129	0.86487	7.87688	0.579732	0.451028	0.192475	0.458693
CHLD-1	15.6618	25.1063	17.0192	18.7969	16.6825	23.3236	12.7831	6.0802	6.79301	4.51964
CHLD-2	29.8805	41.4983	33.4583	33.8986	25.7369	37.2392	21.4986	11.3094	12.9927	8.20174
CHLG-1	25.8945	33.9223	28.8751	27.8255	23.0995	33.4536	17.6298	11.0012	13.2851	11.2879
CHLG-2	56.8382	62.531	55.9065	43.5198	45.2451	57.9985	39.0388	23.3451	23.9865	25.696
CHLI2-1	15.6801	32.95	18.7225	14.5751	12.0764	21.4946	9.9679	4.79401	3.96139	2.9088
CHLI2-2	56.8855	141.183	74.0204	77.7102	67.9148	89.202	36.4364	19.2223	14.7035	16.2227
CHLM	40.1323	78.132	62.6442	68.476	78.5097	39.2025	32.9903	20.2842	19.7133	27.0153
CHLP1	11.6768	196.624	25.8853	46.8325	28.9488	35.6956	6.08622	3.73411	4.54053	2.65447
CHLP2	19.4148	269.844	37.4878	65.4096	44.6934	62.7764	7.83515	3.49696	5.80188	3.73601
CPX1-1	26.1515	45.4462	31.0984	37.3296	38.9782	26.8666	18.4552	10.1664	10.3837	9.72962
CPX1-2	14.6605	21.8273	16.6205	23.475	22.6609	12.6747	13.2867	8.96469	9.61897	7.78298
DCUP-1	20.4627	50.0471	21.5545	26.9996	21.4882	31.9671	15.5176	8.27508	10.262	6.12281
DCUP-2	10.2553	26.0811	10.702	9.87251	12.6418	9.93745	7.94306	4.99812	4.7494	4.99489
DCUP-3	24.5171	55.2884	21.9652	27.0244	21.4232	23.5272	17.4919	8.86674	9.90429	5.96855
DCUP-4	8.91208	22.3919	9.86421	11.8323	12.7672	0	0	0.0144311	0	0
DVR-1	10.5735	27.9338	13.4813	13.6408	15.0531	12.0357	7.76402	4.02104	3.67601	4.45665
DVR-2	14.0957	33.5334	22.7566	20.8504	19.198	14.3836	14.8729	7.82026	6.98708	5.64202
FC2-1	21.0745	11.6551	10.4625	11.0263	9.20214	48.4158	26.5574	26.2079	18.2362	18.3931
FC2-2	19.629	10.5291	12.1132	13.2604	10.754	45.534	26.666	28.5978	22.4875	18.2076
GSA-1	39.0251	95.3895	46.8643	57.0039	51.3019	55.6455	27.3254	13.9927	15.5831	14.0322
GSA-2	41.3203	88.4895	47.6116	54.7042	49.7267	51.1131	27.8013	17.2668	17.2131	13.9002
GUN5-1	2.00788	41.2224	3.89595	3.87191	1.87037	12.5604	0.415749	0.189068	0.610516	0.207482
GUN5-2	5.42928	76.4109	11.6498	13.2621	5.78069	26.946	1.27198	0.810898	1.78365	0.610223
HCAR-1	4.97635	6.14259	5.86475	4.78212	4.54892	4.44618	3.59581	2.53891	3.22147	3.10169
HCAR-2	6.25058	8.13611	7.32052	6.37309	5.98134	5.46348	3.70309	2.955	4.27962	2.37752
HEMA1-1	35.6938	95.6801	58.8637	61.2638	42.6236	42.3564	29.1838	24.3663	38.1238	23.4525
HEMA1-2	32.6197	85.9226	35.6007	46.9238	43.0937	24.3544	30.4958	16.7571	17.6159	20.9149
HEMA1-3	3.07366	1.78522	2.14703	2.38144	2.3398	3.76099	3.07629	4.06697	3.84949	5.2599
HEMB1	34.7593	60.1718	37.9305	50.3267	54.395	29.6994	31.9463	21.7198	25.313	30.4512
HEMC-1	29.0308	40.845	31.161	33.352	34.1745	22.2551	22.8943	20.2981	20.8978	19.3389
HEMC-2	26.0093	48.632	26.0573	30.6088	27.7176	19.3757	20.4626	13.6378	12.2721	8.65771
HEMC-3	17.6246	32.5195	19.4319	23.9143	25.5945	15.4398	17.0357	12.7574	12.4376	15.6534
HEMC-4	18.5456	32.5394	20.778	23.2838	28.7003	14.8717	16.9308	12.1112	11.7568	16.343
HEMD-1	8.80688	19.9099	13.1182	18.4915	13.8286	13.6468	8.62659	5.43602	6.0461	5.34431
HEMD-2	7.61122	19.1094	11.9399	17.0747	11.0165	16.0266	7.80787	3.81206	5.94172	4.04328
NYC1	39.0101	24.4592	43.4351	34.3577	35.3443	37.0371	57.0906	101.749	69.5505	69.3927
UPD1	15.5295	29.9452	19.8873	22.9487	27.6077	18.1935	11.9664	7.23793	6.46882	9.12486
POR1-1	137.982	659.396	189.112	350.713	200.688	111.852	82.1111	29.6071	55.0642	15.4483
POR1-2	120.084	220.327	140.869	179.028	156.519	59.7714	72.608	35.8634	48.8806	27.3104
POR1-3	0.366856	60.8123	2.08724	6.66034	4.76654	3.20218	1.07609	0.253071	0.252524	0.0686103
POR1-4	105.85	620.337	140.376	246.711	149.153	134.146	79.9318	18.7149	18.8415	8.51099
POR1-5	28.9542	126.896	41.3603	87.2571	70.9188	17.6393	16.8335	7.53277	11.0895	6.57816
POR1-6	36.6253	261.156	40.554	76.3148	50.9007	65.6906	19.3808	2.47686	3.0015	2.22455
RCCR	67.7677	42.0938	52.4668	43.5902	45.3502	78.6469	82.8443	93.2951	94.4409	78.6701
